# Supplementary material for: Chemokine- and chemokine receptor-based signature predicts immunotherapy response in female colorectal adenocarcinoma patients
Source: Sci Rep. 2023 Dec 4;13:21358. doi: 10.1038/s41598-023-48623-2 (PMC10695967; doi:10.1038/s41598-023-48623-2)
Supplement: Supplementary file 7 — Supplementary Table 1. [file 41598_2023_48623_MOESM7_ESM.xlsx]

## Sheet: Sheet1
Supplementary Table1. The primer sequences used in this study
Gene	Primer	Sequence (5′-3′)
CCR9	forward	ACAGCCAAATCAAGGAGGAATC
	reverse	CAGCAAGCCATGACCACGA
GAPDH	forward	AATCCCATCACCATCTTCCA
	reverse	TGGACTCCACGACGTACTCA
CCL19	forward	TACATCGTGAGGAACTTCCACTC
	reverse	CTGGATGATGCGTTCTACCCA
CCL22	forward	ATCGCCTACAGACTGCACTC
	reverse	GACGGTAACGGACGTAATCAC
CX3CL1	forward	GCCACAGGCGAAAGCAGTA
	reverse	GGAGGCACTCGGAAAAGCTC
XCL1	forward	TGCTCTCTCACTGCATACATTG
	reverse	TGGTGTAGGTCTTGATTCTGCT
CXCR5	forward	CACGTTGCACACCTTCTCCCAA
	reverse	GGAATCCCGCCACATGGTAG
