# Supplementary material for: Chemokine- and chemokine receptor-based signature predicts immunotherapy response in female colorectal adenocarcinoma patients
Source: Sci Rep. 2023 Dec 4;13:21358. doi: 10.1038/s41598-023-48623-2 (PMC10695967; doi:10.1038/s41598-023-48623-2)
Supplement: Supplementary file 8 — Supplementary Table 2. [file 41598_2023_48623_MOESM8_ESM.xlsx]

## Sheet: Sheet1
Supplementary Table2. Chemokines and chemokine receptors
Gene	Family	Type
CCL28	CC	Chemokine
CCL21	CC	Chemokine
CCL23	CC	Chemokine
CCR8	CC	Chemokine Receptor
CCR2	CC	Chemokine Receptor
XCR1	XC	Chemokine Receptor
CXCL3	CXC	Chemokine
CXCL12	CXC	Chemokine
CCL8	CC	Chemokine
CXCL1	CXC	Chemokine
CCL19	CC	Chemokine
CCL13	CC	Chemokine
XCL2	XC	Chemokine
CXCL6	CXC	Chemokine
CCL15	CC	Chemokine
CCL24	CC	Chemokine
CCL5	CC	Chemokine
CCL11	CC	Chemokine
CXCL2	CXC	Chemokine
CXCL8	CXC	Chemokine
CXCL16	CXC	Chemokine
CCL4	CC	Chemokine
CXCL13	CXC	Chemokine
CCL14	CC	Chemokine
CXCL11	CXC	Chemokine
CCR5	CC	Chemokine Receptor
CCR7	CC	Chemokine Receptor
CCR1	CC	Chemokine Receptor
CCL20	CC	Chemokine
CCR9	CC	Chemokine Receptor
CCR10	CC	Chemokine Receptor
CXCR5	CXC	Chemokine Receptor
CCL7	CC	Chemokine
CXCL14	CXC	Chemokine
CX3CR1	CX3C	Chemokine Receptor
CXCR6	CXC	Chemokine Receptor
CXCL5	CXC	Chemokine
CCL16	CC	Chemokine
CXCL10	CXC	Chemokine
CCL26	CC	Chemokine
CCL22	CC	Chemokine
CXCR3	CXC	Chemokine Receptor
CCL18	CC	Chemokine
CCL17	CC	Chemokine
CXCR2	CXC	Chemokine Receptor
CXCL17	CXC	Chemokine
CXCR1	CXC	Chemokine Receptor
CCL25	CC	Chemokine
CXCR4	CXC	Chemokine Receptor
CCR6	CC	Chemokine Receptor
CX3CL1	CX3C	Chemokine
CXCL9	CXC	Chemokine
CCR4	CC	Chemokine Receptor
CCR3	CC	Chemokine Receptor
XCL1	XC	Chemokine
