# Supplementary material for: Chemokine- and chemokine receptor-based signature predicts immunotherapy response in female colorectal adenocarcinoma patients
Source: Sci Rep. 2023 Dec 4;13:21358. doi: 10.1038/s41598-023-48623-2 (PMC10695967; doi:10.1038/s41598-023-48623-2)
Supplement: Supplementary file 9 — Supplementary Table 3. [file 41598_2023_48623_MOESM9_ESM.xlsx]

## Sheet: 2.chemikine基因的uniCox
Supplementary Table3. Univariable analysis for chemokines and chemokine receptors
Gene	HR	HR.95L	HR.95H	pvalue
CCL4	1.01553	0.917124	1.12451	0.766907
CCL5	1.00317	0.982484	1.0243	0.765729
CCL7	0.832484	0.436058	1.58931	0.57841
CCL8	1.00977	0.888049	1.14817	0.882109
CCL11	0.913843	0.826252	1.01072	0.0796752
CCL13	0.979952	0.899582	1.0675	0.64275
CCL16	1.51162	0.202749	11.27	0.686873
CCL17	0.590708	0.305383	1.14262	0.117841
CCL18	0.998654	0.987689	1.00974	0.810989
CCL19	1.02502	1.00828	1.04204	0.00326753
CCL20	1.00047	0.993547	1.00745	0.893674
CCL21	1.01359	0.997289	1.03015	0.102721
CCL22	0.68731	0.485483	0.973042	0.0345121
CCL23	0.976856	0.485394	1.96593	0.94768
CCL24	0.998617	0.989942	1.00737	0.755937
CCL25	0.992277	0.971413	1.01359	0.474571
CCL26	0.974947	0.842442	1.12829	0.733532
CCL28	0.945868	0.8769	1.02026	0.149664
CCR1	0.979428	0.838063	1.14464	0.793809
CCR2	0.674253	0.343728	1.32261	0.251552
CCR4	0.567796	0.256088	1.25891	0.163557
CCR3	1.40466	0.761444	2.59121	0.276764
CCR7	1.13417	0.94687	1.35852	0.17158
CCR6	0.89475	0.118981	6.72858	0.913967
CCR9	4.82691	1.68173	13.8542	0.00343082
CCR10	0.957004	0.564651	1.62199	0.870313
CCR5	0.945879	0.744294	1.20206	0.649111
CCR8	0.527011	0.189664	1.46438	0.219283
CXCL1	0.995339	0.987172	1.00357	0.266352
CXCL2	0.984488	0.959124	1.01052	0.24044
CXCL3	0.989203	0.967597	1.01129	0.335345
CXCL5	0.996026	0.974686	1.01783	0.718557
CXCL6	0.99205	0.828263	1.18823	0.930915
CXCL8	0.995488	0.987003	1.00405	0.300528
CXCL9	0.998367	0.981748	1.01527	0.8487
CXCL10	1.0034	0.997736	1.0091	0.239717
CXCL11	1.0001	0.982246	1.01827	0.991557
CXCL12	1.02211	0.936433	1.11563	0.624378
CXCL13	1.01202	0.966015	1.06022	0.614715
CXCL14	0.9973	0.99199	1.00264	0.32097
CXCL16	0.998684	0.977608	1.02021	0.903693
CXCL17	1.00837	0.963701	1.0551	0.718526
CXCR2	0.633414	0.317453	1.26385	0.195118
CXCR1	0.94576	0.540032	1.65631	0.845351
CXCR3	1.01599	0.937043	1.10158	0.700746
CXCR4	1.01298	0.990025	1.03647	0.270122
CXCR5	4.72961	1.432	15.6209	0.0108029
CXCR6	0.838833	0.587835	1.197	0.332673
XCR1	0.522609	0.0972381	2.80878	0.449464
CX3CR1	0.680892	0.255829	1.8122	0.441562
XCL1	1.57698	1.02868	2.41752	0.0366451
CX3CL1	1.03256	1.01074	1.05485	0.00327451
