# Supplementary material for: Chemokine- and chemokine receptor-based signature predicts immunotherapy response in female colorectal adenocarcinoma patients
Source: Sci Rep. 2023 Dec 4;13:21358. doi: 10.1038/s41598-023-48623-2 (PMC10695967; doi:10.1038/s41598-023-48623-2)
Supplement: Supplementary file 10 — Supplementary Table 4. [file 41598_2023_48623_MOESM10_ESM.xlsx]

## Sheet: Stable3
Supplementary Table4: DEGs for GO and KEGG enrichment analyses
Gene	logFC	AveExpr	t	P.Value	adj.P.Val	B
CCL22	-1.17391	4.57439	-11.1133	5.58252e-26	9.85985e-22	47.1151
RPL31	20.6063	76.1094	6.23206	9.28243e-10	1.49042e-06	11.8153
C9orf78	1.136	9.71656	6.14455	1.55849e-09	2.29383e-06	11.3295
WNT5A	-1.25436	6.14638	-6.04186	2.84091e-09	3.34508e-06	10.7671
PLIN3	-4.32435	18.4634	-5.96838	4.34312e-09	4.51224e-06	10.3697
RPS24	25.9357	70.3669	5.82437	9.85592e-09	7.56849e-06	9.60316
RPL12	47.0349	187.483	5.6006	3.4066e-08	2.01977e-05	8.44477
UQCRB	1.46246	9.70033	5.56153	4.21255e-08	2.12577e-05	8.24666
RAB5C	-2.21232	13.9598	-5.55144	4.44916e-08	2.16658e-05	8.19569
IWS1	1.10013	10.097	5.50152	5.82323e-08	2.57125e-05	7.94473
RPL34	17.0831	72.9063	5.47198	6.82226e-08	2.86383e-05	7.79715
ALOX5AP	-2.35144	8.47454	-5.44393	7.92373e-08	3.04237e-05	7.65767
MPHOSPH10	1.10686	8.84291	5.4163	9.17616e-08	3.37645e-05	7.52097
RPL11	37.2742	151.601	5.40405	9.79141e-08	3.49365e-05	7.46052
SETD3	1.11577	9.63143	5.38802	1.06569e-07	3.69064e-05	7.38164
NACA	4.35181	25.8926	5.36261	1.21837e-07	4.0138e-05	7.25698
HCK	-1.34412	6.38604	-5.36022	1.23375e-07	4.0138e-05	7.2453
DDIT3	2.04761	9.02773	5.35774	1.24991e-07	4.0138e-05	7.23319
MRFAP1L1	1.90295	15.5176	5.33461	1.41112e-07	4.31596e-05	7.12027
ZNF692	1.00386	7.39301	5.31326	1.57764e-07	4.50555e-05	7.01647
ATF4	11.226	55.2608	5.31027	1.60247e-07	4.50555e-05	7.00194
CHI3L1	-3.80778	8.5691	-5.30179	1.67481e-07	4.50555e-05	6.96086
CFDP1	1.36941	9.93534	5.27651	1.90992e-07	4.81901e-05	6.83866
MMP3	-15.4348	18.6944	-5.18535	3.05385e-07	7.097e-05	6.40235
ANP32B	14.9706	64.8611	5.14709	3.71122e-07	8.0923e-05	6.22125
CWC15	1.60065	12.6557	5.14423	3.76544e-07	8.11039e-05	6.20778
EDF1	15.0863	85.2646	5.12323	4.18831e-07	8.91253e-05	6.10894
MMP12	-17.4726	24.4609	-5.12006	4.25603e-07	8.9488e-05	6.09405
TMEM158	-1.77128	7.90018	-5.07504	5.33941e-07	0.000108396	5.88356
CCL11	-1.84419	6.55736	-5.04657	6.15749e-07	0.00011821	5.7513
RPL6	20.8905	81.4906	5.01884	7.07031e-07	0.000134275	5.62309
TIMM9	1.85776	11.0672	5.009	7.42444e-07	0.0001395	5.57778
ANAPC16	1.61522	14.074	4.8757	1.42819e-06	0.000218982	4.97173
SLCO2B1	-1.03774	6.88133	-4.87249	1.45062e-06	0.000218982	4.9573
IK	1.82827	15.6783	4.85666	1.5662e-06	0.000221298	4.88636
SYF2	1.45262	10.0342	4.81799	1.88706e-06	0.000252494	4.71396
MTX2	1.58069	14.6653	4.79844	2.07252e-06	0.000267188	4.62728
CIR1	1.44261	9.4134	4.7893	2.16513e-06	0.000275112	4.58686
CCDC58	1.40341	8.67923	4.78466	2.21374e-06	0.000279279	4.56634
SPI1	-1.94182	6.76221	-4.77381	2.3313e-06	0.000289968	4.51852
MPEG1	-1.36801	6.74276	-4.76075	2.48086e-06	0.000306412	4.46106
RPL3	49.2754	258.594	4.74746	2.64248e-06	0.000316152	4.40274
RPL14	8.49788	43.2764	4.73288	2.83146e-06	0.000326858	4.33893
IL1RN	-2.58893	6.13823	-4.71435	3.0905e-06	0.000343695	4.25809
NSA2	2.23822	15.0859	4.7141	3.09407e-06	0.000343695	4.25702
PDPN	-1.982	6.88994	-4.70799	3.18445e-06	0.000345054	4.23044
OXA1L	2.0222	17.1703	4.67402	3.73525e-06	0.000387579	4.08317
RPL29	35.2784	180.818	4.66811	3.84008e-06	0.000389704	4.05763
RNF7	1.02705	11.2552	4.66693	3.8613e-06	0.000389704	4.05255
HNRNPA1	10.2966	58.1258	4.64262	4.32496e-06	0.00041122	3.94793
LRRC59	-4.2607	26.0919	-4.62206	4.75852e-06	0.000431	3.85983
HOXB5	2.45224	8.51047	4.61612	4.8913e-06	0.000440766	3.83445
GPR183	-1.12792	5.8158	-4.59975	5.27601e-06	0.000461312	3.76465
NCF2	-1.42938	6.04285	-4.58895	5.54575e-06	0.000478676	3.7187
RSL1D1	3.3973	20.7964	4.58565	5.63078e-06	0.000482771	3.70468
SNRPA1	1.08246	9.51153	4.52811	7.32915e-06	0.000591084	3.46186
CLK2	1.04904	9.46715	4.50798	8.03197e-06	0.000639012	3.37757
MMP10	-1.4137	4.38162	-4.5048	8.14892e-06	0.000642528	3.36427
CYBB	-2.61936	7.0349	-4.50015	8.32268e-06	0.000647556	3.34485
OSM	-1.35477	4.67008	-4.49164	8.64958e-06	0.000659508	3.3094
RPS25	31.7889	146.94	4.48358	8.97107e-06	0.00068003	3.27583
PBDC1	2.94202	16.7513	4.4559	1.01631e-05	0.000749652	3.16108
SNW1	1.56533	14.6468	4.45446	1.02291e-05	0.000749652	3.15513
TMEM87A	1.15111	9.54419	4.442	1.08176e-05	0.000779837	3.1037
FPR1	-1.19989	4.59624	-4.43434	1.11955e-05	0.000781559	3.07214
MMP1	-22.2235	29.4496	-4.42139	1.18625e-05	0.000815237	3.01895
COX6C	4.62887	24.2651	4.40882	1.25469e-05	0.000826581	2.96742
SRP14	5.93302	42.3168	4.40757	1.26169e-05	0.000826581	2.9623
SURF6	1.60009	11.7053	4.40115	1.29826e-05	0.000838741	2.93605
SPAG7	1.1071	10.4115	4.39653	1.32522e-05	0.00085113	2.91717
PTPN1	-1.46818	11.7011	-4.37565	1.45382e-05	0.000907191	2.83212
ACIN1	1.25028	11.1689	4.36548	1.52071e-05	0.000929718	2.79082
THYN1	1.28405	11.8725	4.34184	1.68776e-05	0.00100031	2.69517
MYD88	-1.46992	15.628	-4.32786	1.79465e-05	0.00104608	2.63883
RRN3	1.1798	10.7443	4.32531	1.81484e-05	0.00104608	2.62857
HMGN3	3.37738	17.3669	4.32471	1.81962e-05	0.00104608	2.62615
RPL37A	14.5404	76.9664	4.32266	1.83607e-05	0.00104608	2.6179
TNFRSF1B	-2.66643	14.2089	-4.31822	1.87212e-05	0.0010632	2.60006
MRC1	-1.3249	5.82559	-4.3157	1.89288e-05	0.00107154	2.58995
CD4	-1.6746	6.6493	-4.3048	1.98522e-05	0.00111311	2.54627
PSME3	-2.31366	19.0769	-4.30031	2.02454e-05	0.00112444	2.52829
CCNB1IP1	1.71753	12.5237	4.29775	2.0472e-05	0.00113347	2.51808
RPL37	10.3715	53.4538	4.29053	2.11263e-05	0.0011539	2.48924
LITAF	-2.86128	18.1347	-4.26788	2.33116e-05	0.00123642	2.39903
ENSA	2.15908	18.5269	4.25582	2.45609e-05	0.00128335	2.35121
SRGN	-11.9812	24.125	-4.25229	2.49383e-05	0.00129167	2.33724
PITPNM1	-1.32571	9.36426	-4.2399	2.63082e-05	0.00133907	2.28826
CLK1	1.17665	9.43841	4.23381	2.70082e-05	0.00135903	2.26422
SLIRP	1.5947	12.6127	4.23074	2.73667e-05	0.00136926	2.25214
MMP9	-7.79453	13.9457	-4.21643	2.91018e-05	0.00141988	2.19587
NOP58	2.02113	16.0654	4.20896	3.00494e-05	0.00145406	2.16654
TUBA1C	-2.12464	20.2861	-4.19603	3.17583e-05	0.00150379	2.11593
UBXN1	2.66192	20.2715	4.193	3.21725e-05	0.00151125	2.10407
LUC7L3	1.42217	9.92124	4.19188	3.23259e-05	0.00151443	2.09972
BCL2A1	-2.04684	6.11615	-4.1825	3.36453e-05	0.00156344	2.06312
FPR3	-1.39627	6.39154	-4.17737	3.43893e-05	0.00158586	2.04312
BANF1	6.03723	40.8742	4.17447	3.48156e-05	0.00159703	2.03185
S100A9	-22.2912	31.0821	-4.15574	3.76987e-05	0.0016814	1.95911
IGKC	-554.612	1117.32	-4.15375	3.80171e-05	0.00168708	1.95142
CSF1R	-1.59533	7.45567	-4.13546	4.1074e-05	0.00172308	1.88074
ARRB2	-1.08056	8.99498	-4.13481	4.11861e-05	0.00172308	1.87825
PFDN1	1.43378	14.8787	4.1339	4.1345e-05	0.00172308	1.87473
ZCCHC3	1.27977	8.31358	4.13371	4.13784e-05	0.00172308	1.87399
CIRBP	2.19677	14.307	4.12979	4.20688e-05	0.00172308	1.85888
IFITM3	-71.1223	218.835	-4.1231	4.32702e-05	0.00172308	1.83315
NOXA1	2.33817	9.87814	4.12253	4.3374e-05	0.00172308	1.83096
SOCS1	-1.17322	5.09533	-4.11451	4.4862e-05	0.00172308	1.80015
HNRNPC	4.07082	27.8927	4.11203	4.53324e-05	0.00172308	1.79063
MAGEF1	1.93662	14.5874	4.09462	4.87649e-05	0.00172308	1.72398
GAS5	6.1546	20.7911	4.09438	4.88149e-05	0.00172308	1.72304
CTDSP1	1.84289	18.3948	4.09087	4.95375e-05	0.00172308	1.70963
SRSF5	2.46556	16.496	4.0676	5.45857e-05	0.00183287	1.62107
TNFAIP3	-1.67476	10.093	-4.06115	5.60708e-05	0.00187561	1.59658
SBNO2	-1.70014	11.4445	-4.0554	5.74258e-05	0.00191369	1.5748
EIF5B	1.98182	12.5214	4.0442	6.01554e-05	0.00198489	1.53245
SUMO1	3.50188	23.1045	4.03407	6.27308e-05	0.00204419	1.49423
HOXB7	2.93064	14.9863	4.01757	6.71504e-05	0.00216031	1.43217
TYROBP	-6.3803	18.8351	-4.01683	6.73533e-05	0.0021629	1.42942
TUBA1B	-4.44504	27.5427	-4.01316	6.83803e-05	0.00218792	1.41563
PSMD2	-2.65501	25.4103	-4.01026	6.92013e-05	0.00220222	1.40476
IGLJ3	-2.65648	6.54645	-4.00919	6.95052e-05	0.00220792	1.40076
ATP6V0D1	-1.24286	12.4239	-3.99842	7.26473e-05	0.00228067	1.36048
PLEKHB2	-1.76875	15.8339	-3.99481	7.37327e-05	0.0023049	1.34697
LOXL2	-1.76961	8.30687	-3.99035	7.50916e-05	0.00232678	1.33034
TAF7	3.74426	25.0504	3.98666	7.62346e-05	0.00235394	1.31658
PFN1	-33.4629	171.721	-3.9762	7.95647e-05	0.00242707	1.27765
RPL35A	16.2714	95.3724	3.97097	8.12791e-05	0.00246658	1.25825
COX7C	8.89717	59.1295	3.96473	8.33751e-05	0.00251721	1.23507
ACP5	-2.74281	11.5362	-3.93865	9.2689e-05	0.00274217	1.13872
PGAM1	-1.51592	14.1383	-3.92547	9.77663e-05	0.00284942	1.09022
RHOA	-7.04979	58.181	-3.91643	0.000101397	0.00292626	1.05707
C5AR1	-1.02093	5.96618	-3.90838	0.000104736	0.003003	1.02762
HTATSF1	2.93265	17.8114	3.9032	0.000106942	0.00304648	1.00867
IFITM2	-13.7268	42.1464	-3.89659	0.00010982	0.00309848	0.984537
WDR1	-3.56136	29.842	-3.88842	0.000113478	0.00318136	0.954768
CCNL2	1.66031	10.984	3.88033	0.000117211	0.00326723	0.925372
IGF2BP2	1.37232	9.27161	3.88018	0.000117281	0.00326723	0.924825
ZDHHC7	1.18577	13.7233	3.8772	0.000118685	0.00330113	0.91402
RPL7	43.0803	160.627	3.87357	0.000120423	0.00334419	0.900821
CXCL1	-18.1384	35.2092	-3.8707	0.000121808	0.00337206	0.890435
TRMT112	7.60805	48.2801	3.86914	0.000122567	0.00338777	0.884792
ZNF32	1.14878	9.11038	3.84884	0.000132883	0.00359416	0.811438
LAPTM5	-4.55337	15.7752	-3.84673	0.000134004	0.00361893	0.803817
NASP	1.19603	10.5685	3.84291	0.000136049	0.00365738	0.790074
PLK1	-1.43651	10.2321	-3.83965	0.00013782	0.003677	0.77834
ASL	-1.16336	9.66634	-3.83211	0.000142001	0.00372664	0.751226
VAMP3	-2.92449	24.1011	-3.81573	0.000151488	0.00393468	0.692576
IFNGR1	-3.06246	18.6364	-3.80837	0.00015595	0.00401314	0.666259
CPA3	-1.20285	6.22878	-3.80775	0.000156327	0.00401314	0.664072
SRPX2	-1.16139	5.62029	-3.80101	0.00016053	0.00409724	0.64002
PCBP1	-2.76543	10.8561	-3.79566	0.000163937	0.00416613	0.620988
RAB1B	-2.48293	22.8177	-3.79261	0.000165911	0.00421023	0.610143
PLEK	-2.03517	6.8343	-3.77579	0.000177206	0.00444576	0.550478
RPL24	18.8116	109.011	3.76977	0.000181424	0.00453869	0.529173
CLC	-1.1968	4.56337	-3.75167	0.000194677	0.00481567	0.465345
FCGR2A	-1.14828	5.06089	-3.73793	0.00020534	0.00505114	0.41709
EMP3	-2.13561	10.1436	-3.73323	0.000209111	0.00508737	0.400628
PNN	2.44862	15.8276	3.73269	0.000209553	0.00509096	0.398716
FCER1G	-4.47101	14.6216	-3.72334	0.000217268	0.00521384	0.366016
ADAMDEC1	-2.37569	9.64186	-3.71226	0.000226751	0.00537566	0.327387
COL7A1	-1.08343	5.58167	-3.70455	0.000233583	0.00552282	0.300551
PRELID1	-4.69532	19.9313	-3.70243	0.000235496	0.00555318	0.293179
LIPA	-2.02755	12.9945	-3.69891	0.000238703	0.00558448	0.280955
ITGB2	-2.22831	8.28636	-3.69359	0.000243626	0.00566919	0.262508
BRD2	1.55352	15.5799	3.69045	0.00024658	0.00570194	0.251618
PLAU	-4.79572	13.8424	-3.68683	0.000250023	0.00576489	0.23909
TCEAL4	1.91997	12.5631	3.68032	0.000256331	0.00585721	0.216582
APEX1	6.04296	45.0897	3.67997	0.00025668	0.00585721	0.215353
ZNF146	2.02466	15.373	3.67049	0.000266142	0.00602518	0.182662
CEBPG	1.91908	16.5724	3.66806	0.000268621	0.00606698	0.174291
IL7R	-1.09459	6.1	-3.66288	0.000273978	0.00616364	0.156462
KREMEN1	1.15534	5.87222	3.657	0.000280185	0.00626409	0.136239
TPSAB1	-1.15962	6.13031	-3.64284	0.000295669	0.00653579	0.0877004
ACKR3	-1.58288	7.95924	-3.64159	0.000297069	0.0065415	0.0834364
TXN	31.8316	157.486	3.63973	0.000299179	0.00656409	0.0770532
ANAPC13	1.27863	12.2634	3.63073	0.000309543	0.00674956	0.0463352
RPL39	11.4725	37.063	3.62921	0.000311326	0.00678007	0.0411547
IGFBP7	-15.7788	53.3549	-3.62721	0.000313688	0.00680634	0.0343386
CNPY3	3.72537	23.7214	3.62681	0.000314164	0.0068083	0.0329719
AHSA1	3.0485	26.6569	3.62496	0.000316366	0.00682254	0.0266723
HMGB2	7.12733	34.3521	3.62075	0.000321441	0.00690668	0.012324
CD53	-2.66404	9.21185	-3.6185	0.00032417	0.00693998	0.00470323
PFDN2	6.69639	42.6428	3.61793	0.000324869	0.00694653	0.00276018
CCL13	-1.03795	4.6284	-3.61148	0.00033287	0.00707245	-0.0191715
ZYX	-5.464	34.5422	-3.60609	0.000339686	0.00718507	-0.0374397
MLPH	2.19802	9.42225	3.59326	0.000356444	0.00740649	-0.0808292
SOD2	-3.44428	13.85	-3.59186	0.000358319	0.00741057	-0.0855548
APEH	-2.50608	21.0301	-3.58074	0.000373559	0.0076594	-0.123067
ADAMTS2	-1.45843	6.66698	-3.57653	0.000379478	0.00771271	-0.137223
LGALS1	-24.387	70.2883	-3.57098	0.000387411	0.00784409	-0.15585
FKBP3	1.10342	10.5581	3.57034	0.000388349	0.00784784	-0.158026
RPS27A	13.6954	93.6784	3.56793	0.000391847	0.00790045	-0.166097
MAPKAPK3	-1.13234	13.1365	-3.56517	0.000395901	0.00795571	-0.175363
VAV2	1.40917	9.89137	3.5631	0.000398965	0.00799833	-0.182301
CAPN1	-3.15392	26.6198	-3.55763	0.000407156	0.00811801	-0.200589
SET	7.31438	48.949	3.55755	0.000407279	0.00811801	-0.20086
PIM2	-2.05592	10.6366	-3.55655	0.000408795	0.00811801	-0.204204
PGK1	-13.0506	64.2067	-3.55017	0.0004186	0.00826993	-0.225528
ESF1	1.08797	7.59559	3.54748	0.000422803	0.00832502	-0.234514
NAP1L4	1.2673	15.5279	3.54587	0.000425331	0.00836001	-0.239877
SOCS3	-4.20866	13.8845	-3.53864	0.000436873	0.00851661	-0.263956
IL1B	-4.16244	8.77026	-3.52373	0.000461614	0.00884276	-0.313481
AP2A1	-1.08526	9.57013	-3.52325	0.000462434	0.00884887	-0.315076
RPL36AL	15.7611	99.0194	3.52215	0.000464316	0.00885611	-0.318727
MIR1244-3	1.21495	9.68707	3.5096	0.000486267	0.0091855	-0.360234
PSAT1	4.49219	18.6113	3.50127	0.000501377	0.00938064	-0.387721
GOLGA5	1.03088	11.95	3.48466	0.000532818	0.00980273	-0.44233
SNRPE	2.3122	15.9124	3.48356	0.000534962	0.00983194	-0.445936
RCN1	1.40776	12.8134	3.47686	0.000548197	0.0100023	-0.467869
HMOX1	-1.55425	10.0966	-3.46623	0.00056984	0.010312	-0.502611
VEGFA	1.43809	10.7432	3.46591	0.000570519	0.0103137	-0.503679
LSM14A	1.6655	17.0941	3.46294	0.000576698	0.0103935	-0.513341
RASL11A	-3.05677	9.31444	-3.46035	0.000582168	0.0104814	-0.521808
F2R	-1.45421	8.77507	-3.45767	0.000587862	0.0105409	-0.530538
AGR3	7.85764	20.1155	3.45547	0.000592571	0.0105929	-0.537692
HSPA9	2.51159	21.6926	3.4548	0.000594014	0.0105929	-0.539873
EMC7	2.07605	19.4267	3.45436	0.000594952	0.0105929	-0.541289
JOSD2	-1.88884	11.7203	-3.44939	0.000605782	0.0107336	-0.557463
FAM162A	1.37978	13.0066	3.44933	0.0006059	0.0107336	-0.557637
ACTB	-130.053	698.494	-3.44864	0.000607417	0.0107497	-0.559879
CTSK	-1.81623	10.0794	-3.44727	0.000610443	0.0107797	-0.564335
RPS11	71.2038	506.373	3.44575	0.000613802	0.0108085	-0.569253
F11R	1.85343	17.9557	3.44435	0.000616926	0.0108312	-0.573803
GNG5	-2.23688	12.0843	-3.44019	0.000626287	0.0109454	-0.587301
CDK10	1.1308	9.09939	3.43809	0.000631047	0.0110025	-0.594088
ANP32A	1.2571	13.3611	3.43665	0.000634354	0.0110493	-0.598771
MRPL24	2.62662	21.1916	3.4213	0.000670434	0.0115275	-0.64833
TMEM203	1.09563	15.1985	3.41689	0.00068116	0.0116126	-0.662545
PHGDH	1.48709	7.68962	3.41387	0.000688586	0.0117166	-0.672253
SUPT16H	1.60916	14.6589	3.39742	0.000730412	0.0122745	-0.725038
GTF3C6	3.69216	25.5244	3.38924	0.000752085	0.0125222	-0.751201
CXCL8	-27.9307	29.3716	-3.38356	0.000767482	0.0126803	-0.769329
OCIAD1	1.47593	14.9486	3.3819	0.000772041	0.0127318	-0.774626
APLNR	-1.31328	7.19969	-3.37756	0.000784057	0.0128935	-0.788438
KIF12	2.45779	9.42641	3.37731	0.000784768	0.0128935	-0.789247
SMIM15	1.92212	16.9452	3.37327	0.000796139	0.0130198	-0.80211
MFSD12	-1.08572	9.35917	-3.36801	0.000811146	0.0132285	-0.818806
ARPC2	-1.9193	27.5327	-3.36605	0.000816806	0.013284	-0.825021
WDR5	1.25771	13.416	3.35895	0.000837638	0.013505	-0.847529
ACVRL1	-1.4635	9.82876	-3.3583	0.000839569	0.013505	-0.849586
MIPEP	-1.21475	10.9865	-3.35389	0.000852796	0.0136556	-0.863553
FBXO34	1.42797	13.2274	3.35265	0.000856534	0.0136906	-0.86746
CSNK1G2	-1.30231	15.0509	-3.34156	0.000890773	0.0140935	-0.90247
PRKCSH	4.57246	38.5328	3.33461	0.000912881	0.0143673	-0.92436
COX6B1	8.92093	73.7346	3.32077	0.000958397	0.0148745	-0.967787
CFL1	-10.7883	83.1978	-3.31885	0.00096486	0.0149355	-0.973785
PACSIN3	1.36448	6.50231	3.30832	0.00100113	0.0153623	-1.0067
ARL4A	1.01063	9.81236	3.30719	0.00100512	0.0153997	-1.01025
SF3B6	3.853	33.73	3.30518	0.00101219	0.0154917	-1.0165
SLC25A5	-41.7984	200.754	-3.30179	0.00102426	0.0156627	-1.02707
PSMA7	-17.8969	94.3735	-3.30108	0.00102681	0.0156748	-1.02929
RPL22	2.62248	21.4301	3.30108	0.00102682	0.0156748	-1.0293
HES1	3.92253	23.0512	3.29414	0.00105196	0.0160145	-1.05086
ICA1	1.19565	9.89465	3.29298	0.00105624	0.0160544	-1.05448
ADRM1	-4.47659	26.0102	-3.29015	0.00106669	0.0161577	-1.06326
MAZ	-1.21011	8.34476	-3.28808	0.00107441	0.0162606	-1.06968
DAXX	1.03582	13.9151	3.28516	0.00108539	0.0163988	-1.07875
MRPL1	1.28657	12.4772	3.2789	0.00110928	0.0167311	-1.09814
ALDOA	-1.77327	10.3424	-3.2718	0.00113694	0.0170073	-1.12008
ACOT7	-1.84028	14.5588	-3.26025	0.00118334	0.0173858	-1.15569
C2orf72	1.0082	6.95717	3.2598	0.00118517	0.0173858	-1.15707
ZMAT2	2.45384	23.6037	3.2583	0.00119134	0.0174472	-1.16169
RSL24D1	1.41153	12.615	3.25335	0.00121187	0.0176676	-1.17689
PCOLCE	-1.68342	9.76019	-3.24654	0.00124068	0.017932	-1.1978
MXRA5	-2.87823	10.315	-3.23513	0.00129036	0.0184837	-1.23272
TRA2A	1.12275	12.1551	3.23482	0.00129173	0.0184883	-1.23367
TSTD1	2.29924	16.4209	3.23145	0.00130673	0.0186727	-1.24393
BTF3	5.64737	46.4878	3.23071	0.00131008	0.0187055	-1.24621
TCEA3	2.02869	11.1887	3.22692	0.00132721	0.0188797	-1.25776
TSPAN13	8.21612	34.9095	3.22548	0.00133376	0.0189364	-1.26214
BTBD6	1.52229	15.1018	3.22434	0.00133901	0.0189804	-1.26562
UBE2R2	1.07918	15.9282	3.21771	0.00136974	0.0193076	-1.2858
ERP29	3.41857	31.1655	3.21506	0.00138219	0.019344	-1.29383
SURF2	1.05333	9.82442	3.21335	0.0013903	0.0194115	-1.29903
RPS19	25.867	171.067	3.21227	0.00139541	0.0194674	-1.30229
EFNA4	1.60562	13.2898	3.20614	0.00142491	0.0197696	-1.32087
PSMD7	-1.12223	13.6484	-3.20483	0.00143129	0.0198426	-1.32484
ENG	-2.2765	12.2246	-3.19877	0.00146117	0.0201462	-1.34319
SH3GL1	-1.45585	15.3888	-3.192	0.00149518	0.0204482	-1.36362
GOLT1A	1.7565	9.95446	3.19037	0.00150349	0.0205373	-1.36854
HNRNPH3	1.12949	14.9172	3.1894	0.00150842	0.0205728	-1.37144
SNRPA	1.8765	19.8368	3.18175	0.00154809	0.0209359	-1.39448
RAB31	-2.16229	10.0464	-3.18127	0.00155061	0.020954	-1.39592
ARHGAP4	1.64556	8.09369	3.18024	0.00155604	0.0210112	-1.39902
DYNLL1	2.3719	35.3828	3.17171	0.00160157	0.0214619	-1.4246
SLC3A2	2.98648	23.1348	3.16597	0.00163292	0.0217653	-1.4418
NFKBIZ	-1.17006	8.74832	-3.14654	0.00174327	0.0227902	-1.49975
TRABD2A	1.35802	10.2049	3.1447	0.00175407	0.0228976	-1.50522
MRPL52	1.0781	11.1113	3.1438	0.00175942	0.0229504	-1.50792
MRPS18B	2.79765	27.0242	3.1427	0.00176593	0.0230058	-1.51119
ATP6V1G1	1.82505	17.2265	3.13939	0.00178559	0.023155	-1.521
RARRES2	-3.56307	15.7384	-3.13738	0.00179767	0.0232774	-1.52697
PLAT	-1.14444	8.18619	-3.13556	0.00180868	0.0233436	-1.53237
HLA-B	-68.7158	294.001	-3.1319	0.00183096	0.0235874	-1.54321
PSMD4	2.20428	26.2596	3.1311	0.00183587	0.0236162	-1.54558
IFITM1	-28.8043	108.261	-3.12922	0.00184743	0.0237476	-1.55114
HOXB6	1.45667	7.47803	3.12645	0.0018646	0.0239162	-1.55933
NKD1	2.22795	7.54769	3.11623	0.00192924	0.024426	-1.58949
SF3B2	1.04083	15.1475	3.11516	0.00193611	0.0244604	-1.59263
SFXN4	1.3254	13.832	3.11241	0.00195393	0.0246151	-1.60074
COL6A2	-14.0933	41.2343	-3.1105	0.00196637	0.0247098	-1.60635
CLEC11A	-1.1015	7.41749	-3.10895	0.00197654	0.0247586	-1.61091
RPS6	95.5341	504.378	3.10757	0.00198565	0.0248375	-1.61498
C11orf96	-1.67804	9.53801	-3.10044	0.0020332	0.0252226	-1.6359
MCM2	-1.04473	10.5267	-3.09921	0.00204155	0.0252623	-1.63953
TBCA	1.83961	17.1036	3.086	0.00213276	0.0261953	-1.67815
RPL35	28.9203	180.691	3.08091	0.00216891	0.0264553	-1.693
RPS7	11.4954	66.9222	3.07907	0.0021821	0.0265427	-1.69836
EDEM2	-1.73357	16.5086	-3.05876	0.00233285	0.0277542	-1.75733
RPS8	26.9704	210.303	3.05847	0.00233511	0.0277542	-1.75818
RHOG	-2.12618	19.5058	-3.05795	0.0023391	0.0277642	-1.75969
TNS3	-1.09482	10.0262	-3.05746	0.00234282	0.0277897	-1.76109
PLAUR	-1.93061	12.5046	-3.05464	0.00236456	0.0280272	-1.76924
SFPQ	2.15122	24.2963	3.05446	0.00236601	0.0280272	-1.76978
STMN1	2.41394	15.7066	3.04452	0.00244421	0.0287415	-1.79846
PA2G4	2.47171	24.3929	3.03675	0.00250699	0.0293235	-1.82082
KRCC1	1.95145	14.0613	3.03331	0.00253521	0.0295129	-1.83068
ABHD17C	2.12214	19.4247	3.02492	0.0026054	0.0300765	-1.85474
ZG16	-8.86923	13.0603	-3.02492	0.00260543	0.0300765	-1.85475
NCL	7.48343	50.1772	3.02202	0.00263011	0.0302586	-1.86306
PSMA3	1.78539	16.9923	3.02188	0.00263125	0.0302586	-1.86344
RPL9	10.311	57.4623	3.02135	0.00263581	0.0302886	-1.86496
ID2	3.28115	21.8703	3.02061	0.00264216	0.0303296	-1.86708
MRPL17	1.27546	16.2781	3.0202	0.00264564	0.0303424	-1.86824
CLDN23	-1.11932	6.4983	-3.01158	0.00272067	0.0309616	-1.89287
ARHGDIA	-3.8695	36.1707	-3.00988	0.00273566	0.0310673	-1.89771
CA4	-2.1552	6.57309	-3.00973	0.00273699	0.0310673	-1.89813
RPL38	6.71788	53.1438	3.00825	0.00275011	0.0310963	-1.90234
ZFP36L2	-5.49921	34.1816	-3.00557	0.00277409	0.0313107	-1.90998
LPCAT4	1.40623	10.3962	3.00445	0.00278416	0.0313647	-1.91317
POLR2E	-1.42413	18.4525	-2.99599	0.00286123	0.0320639	-1.9372
NOS2	-4.6263	10.4185	-2.99507	0.00286977	0.0321203	-1.93982
CCDC28A	1.07026	11.7167	2.98847	0.00293137	0.0326032	-1.9585
B2M	-42.5041	209.339	-2.98664	0.00294868	0.0327339	-1.96367
POLR2H	1.16778	15.4194	2.98413	0.00297267	0.0328767	-1.9708
EFNA3	1.1144	8.60999	2.98201	0.00299295	0.0330178	-1.97677
CHCHD1	1.42078	16.4124	2.98093	0.00300331	0.0330908	-1.97981
CLU	3.26338	8.29475	2.97759	0.00303573	0.0333854	-1.98925
CARM1	-1.29189	13.8354	-2.96939	0.00311654	0.0338735	-2.01233
SEZ6L2	2.01415	11.104	2.96632	0.00314736	0.0340772	-2.02098
IVNS1ABP	1.60161	13.4273	2.96013	0.00321024	0.0345306	-2.03835
EIF3H	3.68689	28.7553	2.95604	0.00325242	0.0348182	-2.04981
FTH1	-25.0613	53.5318	-2.9552	0.00326109	0.0348652	-2.05215
TPD52L2	-2.45053	22.7012	-2.95408	0.00327277	0.0349478	-2.05528
SHISA5	-3.24752	28.2293	-2.95163	0.0032985	0.0351588	-2.06216
SNRPB2	2.48863	15.8269	2.95081	0.00330705	0.0352074	-2.06443
NINJ1	-1.30658	11.7615	-2.94984	0.0033173	0.0352913	-2.06715
MGST2	1.43844	14.8234	2.9491	0.00332514	0.0352936	-2.06922
HAX1	1.82499	19.9742	2.94414	0.00337799	0.0357258	-2.08306
CA12	2.64104	12.2204	2.94324	0.00338768	0.0358068	-2.08557
COX4I1	5.42507	46.6303	2.9405	0.00341735	0.0360127	-2.09322
OAZ1	-5.429	63.0594	-2.93924	0.00343099	0.0361133	-2.09671
PITPNA	-1.15517	13.8057	-2.93786	0.00344609	0.0362291	-2.10056
TGM2	-4.92204	15.3975	-2.93675	0.0034583	0.0363142	-2.10366
MRPL16	1.71148	18.5228	2.93186	0.00351226	0.036728	-2.11724
WWP1	1.02451	10.0649	2.92153	0.00362895	0.0375921	-2.14589
TMC4	2.7995	21.0643	2.91619	0.00369067	0.0380375	-2.16066
PDIA3	9.9082	64.5441	2.91614	0.00369133	0.0380375	-2.16082
EIF4A2	3.75189	27.2229	2.91589	0.00369418	0.0380447	-2.1615
NEK6	-1.22413	11.8948	-2.91028	0.00376006	0.0385609	-2.17698
CXCL2	-3.86741	12.6225	-2.90261	0.00385192	0.0392571	-2.19811
NOL7	1.1767	16.7859	2.90035	0.00387933	0.0394682	-2.20432
MRPL4	-1.2421	10.9428	-2.88899	0.00402013	0.0404348	-2.23552
RPL22L1	5.34085	20.4112	2.88693	0.00404608	0.0406033	-2.24115
NPM1	6.50734	44.3212	2.88176	0.00411203	0.0411824	-2.25529
NQO1	7.67725	37.1319	2.87819	0.00415814	0.0415001	-2.26504
SNX17	-1.07259	18.6138	-2.87709	0.00417243	0.0415877	-2.26804
DUOXA2	-4.01444	9.78455	-2.87658	0.00417913	0.0416075	-2.26944
HLA-A	-45.9	228.778	-2.87401	0.00421267	0.0418001	-2.27643
HNRNPDL	1.67801	19.4085	2.87266	0.00423044	0.0419162	-2.2801
TRIAP1	1.30293	14.9653	2.87201	0.00423902	0.0419291	-2.28187
FDPS	-1.32834	13.5387	-2.87075	0.00425567	0.0419909	-2.2853
NAMPT	-2.24085	11.9183	-2.86908	0.00427795	0.0420931	-2.28986
HCFC1	-1.0276	10.9967	-2.86851	0.00428552	0.0421245	-2.29141
HNRNPU	1.11624	15.1303	2.86354	0.00435232	0.0426113	-2.30492
EIF3J	1.73847	17.191	2.8628	0.00436231	0.042671	-2.30692
AHCY	-10.2474	56.8632	-2.85915	0.0044121	0.0430295	-2.31684
SNHG19	5.01197	19.9836	2.8538	0.00448587	0.0436286	-2.33132
NOTUM	17.4563	17.978	2.84783	0.0045696	0.0442238	-2.34746
MRPL51	3.24866	31.9056	2.84699	0.00458156	0.0442746	-2.34974
PPP1R14B	2.60006	26.7926	2.84546	0.00460324	0.0443831	-2.35386
AP1B1	-1.08974	13.9	-2.83321	0.00478065	0.0457151	-2.38685
PLVAP	-5.12976	22.9844	-2.82963	0.00483361	0.0460222	-2.39645
ANG	1.04948	8.53883	2.82594	0.00488894	0.0464739	-2.40638
NDUFS4	1.69034	16.7005	2.82536	0.0048976	0.0464964	-2.40792
EAPP	1.0226	13.1848	2.82308	0.00493212	0.0467083	-2.41404
GNPAT	1.16089	14.0726	2.82205	0.00494767	0.0467804	-2.41679
S100A8	-4.16501	6.93322	-2.82113	0.00496164	0.0468372	-2.41924
COL6A1	-10.3011	31.8179	-2.82045	0.00497209	0.0468858	-2.42108
KLF2	-1.18537	7.19646	-2.81777	0.00501317	0.0471975	-2.42824
COL12A1	-4.63777	13.7612	-2.81612	0.00503854	0.0473408	-2.43264
CD14	-4.56849	19.3201	-2.81605	0.00503962	0.0473408	-2.43283
PPP1CA	-2.21368	28.1678	-2.81571	0.00504496	0.0473408	-2.43375
CISD3	-1.70933	14.2312	-2.80372	0.00523359	0.0484718	-2.46572
GNB1	-2.38474	32.5549	-2.8028	0.0052483	0.0485316	-2.46816
RETNLB	8.39724	10.816	2.80098	0.0052775	0.0486743	-2.47299
RPL18	18.504	146.447	2.79397	0.0053916	0.0493913	-2.49161
ICAM1	-1.35395	8.9099	-2.79071	0.00544536	0.0497033	-2.50024
