# Supplementary material for: Chemokine- and chemokine receptor-based signature predicts immunotherapy response in female colorectal adenocarcinoma patients
Source: Sci Rep. 2023 Dec 4;13:21358. doi: 10.1038/s41598-023-48623-2 (PMC10695967; doi:10.1038/s41598-023-48623-2)
Supplement: Supplementary file 11 — Supplementary Table 5. [file 41598_2023_48623_MOESM11_ESM.xlsx]

## Sheet: Sheet1
Supplementary Table5: GSEA analysis based on the risk score.
NAME	ES	NES	NOM p-val	FDR q-val	FWER p-val
HALLMARK_WNT_BETA_CATENIN_SIGNALING	0.531427	1.70473	0.00478469	0.00673181	0.017
HALLMARK_INTERFERON_GAMMA_RESPONSE	-0.614023	-2.69281	0	0	0
HALLMARK_IL6_JAK_STAT3_SIGNALING	-0.664067	-2.63143	0	0	0
HALLMARK_ALLOGRAFT_REJECTION	-0.576459	-2.54433	0	0	0
HALLMARK_INTERFERON_ALPHA_RESPONSE	-0.611742	-2.39095	0	0	0
HALLMARK_IL2_STAT5_SIGNALING	-0.401873	-1.77668	0	0.000376984	0.003
HALLMARK_INFLAMMATORY_RESPONSE	-0.632264	-2.82294	0	0	0
KEGG_ALLOGRAFT_REJECTION	-0.638822	-2.06154	0	0.000368752	0.002
KEGG_ANTIGEN_PROCESSING_AND_PRESENTATION	-0.565151	-2.14434	0	0	0
KEGG_CHEMOKINE_SIGNALING_PATHWAY	-0.470876	-2.0489	0	0.000307294	0.002
KEGG_CYTOKINE_CYTOKINE_RECEPTOR_INTERACTION	-0.504526	-2.31715	0	0	0
KEGG_INTESTINAL_IMMUNE_NETWORK_FOR_IGA_PRODUCTION	-0.578913	-1.98257	0	0.00105613	0.007
KEGG_MTOR_SIGNALING_PATHWAY	0.342338	1.13915	0.235105	1	1
KEGG_NATURAL_KILLER_CELL_MEDIATED_CYTOTOXICITY	-0.443248	-1.84465	0	0.00492035	0.047
KEGG_NOD_LIKE_RECEPTOR_SIGNALING_PATHWAY	-0.579286	-2.0924	0	0.000409725	0.002
KEGG_NOTCH_SIGNALING_PATHWAY	0.456222	1.50101	0.0211382	0.216874	0.869
KEGG_T_CELL_RECEPTOR_SIGNALING_PATHWAY	-0.4073	-1.65872	0	0.0224595	0.28
KEGG_TOLL_LIKE_RECEPTOR_SIGNALING_PATHWAY	-0.550794	-2.22695	0	0	0
KEGG_WNT_SIGNALING_PATHWAY	0.321193	1.26909	0.0449102	0.548962	1
GO_ADAPTIVE_IMMUNE_RESPONSE	-0.45698	-2.19602	0	0.000781185	0.019
GO_ANTIGEN_BINDING	-0.602557	-2.24019	0	0.000360308	0.007
GO_ANTIGEN_PROCESSING_AND_PRESENTATION	-0.508396	-2.28099	0	8.85068e-05	0.001
GO_ANTIGEN_PROCESSING_AND_PRESENTATION_OF_ENDOGENOUS_ANTIGEN	-0.733786	-2.19367	0	0.000762132	0.019
GO_CHEMOKINE_BINDING	-0.705515	-2.34584	0	0	0
GO_CYTOKINE_RECEPTOR_BINDING	-0.482226	-2.18399	0	0.000857501	0.024
GO_IMMUNE_RECEPTOR_ACTIVITY	-0.52923	-2.20965	0	0.000518953	0.012
GO_INTERFERON_GAMMA_MEDIATED_SIGNALING_PATHWAY	-0.579657	-2.2655	0	0.000206095	0.003
GO_LEUKOCYTE_CELL_CELL_ADHESION	-0.482463	-2.26021	0	0.0002535	0.004
GO_LEUKOCYTE_CHEMOTAXIS	-0.531987	-2.40541	0	0	0
GO_LEUKOCYTE_MIGRATION	-0.491815	-2.34234	0	0	0
GO_NEUTROPHIL_CHEMOTAXIS	-0.595304	-2.36195	0	0	0
GO_NEUTROPHIL_MIGRATION	-0.546723	-2.24817	0	0.000274833	0.005
GO_POSITIVE_REGULATION_OF_ALPHA_BETA_T_CELL_ACTIVATION	-0.596426	-2.20805	0	0.00054752	0.013
GO_POSITIVE_REGULATION_OF_CD4_POSITIVE_ALPHA_BETA_T_CELL_DIFFERENTIATION	-0.703277	-2.25201	0	0.000294464	0.005
GO_POSITIVE_REGULATION_OF_CYTOKINE_BIOSYNTHETIC_PROCESS	-0.654798	-2.18972	0	0.00082166	0.021
GO_POSITIVE_REGULATION_OF_INFLAMMATORY_RESPONSE	-0.537404	-2.26993	0	0.000151236	0.002
GO_POSITIVE_REGULATION_OF_LEUKOCYTE_CELL_CELL_ADHESION	-0.514062	-2.32016	0	0.000120116	0.001
GO_POSITIVE_REGULATION_OF_LYMPHOCYTE_ACTIVATION	-0.494257	-2.25761	0	0.00030537	0.005
GO_RESPONSE_TO_CHEMOKINE	-0.584997	-2.30253	0	0.000105102	0.001
GO_RESPONSE_TO_INTERFERON_GAMMA	-0.55311	-2.42947	0	0	0
GO_TRANSCRIPTION_ELONGATION_FROM_RNA_POLYMERASE_I_PROMOTER	0.570224	1.66964	0.0135135	0.279184	1
GO_TRANSCRIPTION_INITIATION_FROM_RNA_POLYMERASE_I_PROMOTER	0.579397	1.77761	0.00338409	0.127323	0.982
GO_TRANSLATIONAL_INITIATION	0.489453	1.95671	0	0.0360755	0.21
GO_WNT_PROTEIN_BINDING	0.589804	1.75955	0.0015949	0.138074	0.993
